# Supplementary material for: Effects on Quality of Life and Self-Efficacy of Instant Messaging Services in Self-Management Programs for Prostate Cancer: A Systematic Review and Meta-Analysis
Source: Cancers (Basel). 2025 Jan 29;17(3):465. doi: 10.3390/cancers17030465 (PMC11816072; doi:10.3390/cancers17030465)
Supplement: Supplementary file 1 [file cancers-17-00465-s001.zip]

Archive with 1 entries (1 files):
- cancers-3394035-supplementary.pdf
